# Supplementary material for: Choose Your Own Adventure: Using Twine for Gamified Interactive Learning in Veterinary Anaesthesia
Source: Vet Sci. 2025 Feb 11;12(2):156. doi: 10.3390/vetsci12020156 (PMC11860683; doi:10.3390/vetsci12020156)
Supplement: Supplementary file 1 [file vetsci-12-00156-s001.zip]

Archive with 1 entries (1 files):
- vetsci-3390231-supplementary.pdf
